# Supplementary material for: Amot and Yap1 regulate neuronal dendritic tree complexity and locomotor coordination in mice
Source: PLoS Biol. 2019 May 1;17(5):e3000253. doi: 10.1371/journal.pbio.3000253 (PMC6513106; doi:10.1371/journal.pbio.3000253)
Supplement: S1 Table — Sholl analysis was performed for hippocampal neurons that were transfected with the indicated plasmids at distances 10–200 μm from the cell body. Significance for particular radii was assessed using two-way analysis of variance followed by Bonferroni’s post hoc test. The p-values are indicated in the table. (XLSX) [file pbio.3000253.s012.xlsx]

## Sheet: SupplementaryTable 1
Supplemental Table 1. Statistical significance for Sholl analysis plots (two-way ANOVA test followed by Bonferroni’s post hoc test )
Control vs. Amot or Amot shRNA				Amot shRNA vs. Amot shRNA + Amot
radius [mm]	Amot	Amot shRNA		radius [mm]	Amot shRNA + Amot
10	P > 0.05	P > 0.05		10	P > 0.05
20	P > 0.05	P < 0.05		20	P > 0.05
30	P > 0.05	P < 0.0001		30	P < 0.0001
40	P > 0.05	P < 0.0001		40	P < 0.0001
50	P > 0.05	P < 0.0001		50	P < 0.0001
60	P > 0.05	P < 0.0001		60	P < 0.0001
70	P > 0.05	P < 0.0001		70	P < 0.0001
80	P > 0.05	P < 0.0001		80	P < 0.0001
90	P > 0.05	P < 0.0001		90	P < 0.01
100	P > 0.05	P < 0.0001		100	P < 0.05
110	P > 0.05	P < 0.0001		110	P < 0.01
120	P > 0.05	P < 0.01		120	P > 0.05
130	P > 0.05	P > 0.05		130	P > 0.05
140	P > 0.05	P > 0.05		140	P > 0.05
150	P > 0.05	P > 0.05		150	P > 0.05
160	P > 0.05	P > 0.05		160	P > 0.05
170	P > 0.05	P > 0.05		170	P > 0.05
180	P > 0.05	P > 0.05		180	P > 0.05
190	P > 0.05	P > 0.05		190	P > 0.05
200	P > 0.05	P > 0.05		200	P > 0.05
Amot fl/fl vs. Amot fl/fl + Cre
radius [mm]	Amot fl/fl + Cre
10	P > 0.05
20	P > 0.05
30	P > 0.05
40	P < 0.01
50	P < 0.001
60	P < 0.0001
70	P < 0.0001
80	P < 0.0001
90	P < 0.0001
100	P < 0.0001
110	P < 0.001
120	P < 0.0001
130	P < 0.001
140	P < 0.01
150	P < 0.05
160	P < 0.05
170	P > 0.05
180	P > 0.05
190	P > 0.05
200	P > 0.05
Control vs. Yap1 shRNA or Yap1 shRNA + Yap1 or Yap1 shRNA + Yap1 del60-89					Yap1 shRNA vs. Yap1 shRNA + Yap1 or Yap1 shRNA + Yap1 del60-89				Yap1 shRNA + Yap1 vs. Yap1 shRNA + Yap1 del60-89
radius [mm]	Yap1 shRNA	Yap1 shRNA + Yap1	Yap1 shRNA + Yap1 del60-89		radius [mm]	Yap1 shRNA + Yap1	Yap1 shRNA + Yap1 del60-89		radius [mm]	Yap1 shRNA + Yap1 del60-89
10	P > 0.05	P > 0.05	P > 0.05		10	P > 0.05	P > 0.05		10	P > 0.05
20	P < 0.0001	P > 0.05	P < 0.01		20	P > 0.05	P > 0.05		20	P > 0.05
30	P < 0.0001	P < 0.05	P < 0.05		30	P < 0.05	P < 0.05		30	P > 0.05
40	P < 0.0001	P > 0.05	P > 0.05		40	P < 0.001	P < 0.01		40	P > 0.05
50	P < 0.0001	P < 0.05	P < 0.05		50	P < 0.01	P < 0.01		50	P > 0.05
60	P < 0.0001	P > 0.05	P > 0.05		60	P < 0.0001	P < 0.0001		60	P > 0.05
70	P < 0.0001	P > 0.05	P > 0.05		70	P < 0.001	P < 0.0001		70	P > 0.05
80	P < 0.0001	P > 0.05	P > 0.05		80	P < 0.001	P < 0.0001		80	P > 0.05
90	P < 0.0001	P > 0.05	P > 0.05		90	P < 0.05	P < 0.0001		90	P > 0.05
100	P < 0.0001	P < 0.05	P > 0.05		100	P > 0.05	P < 0.001		100	P > 0.05
110	P < 0.01	P > 0.05	P > 0.05		110	P > 0.05	P < 0.05		110	P > 0.05
120	P < 0.05	P > 0.05	P > 0.05		120	P > 0.05	P > 0.05		120	P > 0.05
130	P > 0.05	P > 0.05	P > 0.05		130	P > 0.05	P > 0.05		130	P > 0.05
140	P > 0.05	P > 0.05	P > 0.05		140	P > 0.05	P > 0.05		140	P > 0.05
150	P > 0.05	P > 0.05	P > 0.05		150	P > 0.05	P > 0.05		150	P > 0.05
160	P > 0.05	P > 0.05	P > 0.05		160	P > 0.05	P > 0.05		160	P > 0.05
170	P > 0.05	P > 0.05	P > 0.05		170	P > 0.05	P > 0.05		170	P > 0.05
180	P > 0.05	P > 0.05	P > 0.05		180	P > 0.05	P > 0.05		180	P > 0.05
190	P > 0.05	P > 0.05	P > 0.05		190	P > 0.05	P > 0.05		190	P > 0.05
200	P > 0.05	P > 0.05	P > 0.05		200	P > 0.05	P > 0.05		200	P > 0.05
Yap1 fl/fl vs. Yap1 fl/fl + Cre
radius [mm]	Yap1 fl/fl + Cre
10	P > 0.05
20	P > 0.05
30	P > 0.05
40	P < 0.01
50	P < 0.001
60	P < 0.01
70	P < 0.05
80	P < 0.0001
90	P < 0.001
100	P < 0.05
110	P > 0.05
120	P > 0.05
130	P < 0.05
140	P > 0.05
150	P > 0.05
160	P > 0.05
170	P > 0.05
180	P > 0.05
190	P > 0.05
200	P > 0.05
